# Supplementary material for: Prognostic implications of microRNA-107 in esophageal cancer: a retrospective cohort study
Source: PeerJ. 2025 Nov 6;13:e20327. doi: 10.7717/peerj.20327 (PMC12596877; doi:10.7717/peerj.20327)
Supplement: Supplemental Information 1 — Statistical Results [file peerj-13-20327-s001.zip]

Archive with 14 entries (11 files):
- ESCC_miRl07_RawData/
- __MACOSX/._ESCC_miRl07_RawData
- ESCC_miRl07_RawData/Clinical_Data/
- __MACOSX/ESCC_miRl07_RawData/._Clinical_Data
- ESCC_miRl07_RawData/.DS_Store
- __MACOSX/ESCC_miRl07_RawData/._.DS_Store
- ESCC_miRl07_RawData/qPCR_Raw_Data/
- __MACOSX/ESCC_miRl07_RawData/._qPCR_Raw_Data
- ESCC_miRl07_RawData/Clinical_Data/ESCC_Patient_Clinical_Data.xlsx
- __MACOSX/ESCC_miRl07_RawData/Clinical_Data/._ESCC_Patient_Clinical_Data.xlsx
- ESCC_miRl07_RawData/qPCR_Raw_Data/CellLine_Ct_Values.xlsx
- __MACOSX/ESCC_miRl07_RawData/qPCR_Raw_Data/._CellLine_Ct_Values.xlsx
- ESCC_miRl07_RawData/qPCR_Raw_Data/Tissue_Ct_Values.xlsx
- __MACOSX/ESCC_miRl07_RawData/qPCR_Raw_Data/._Tissue_Ct_Values.xlsx
