# Supplementary material for: Prognostic implications of microRNA-107 in esophageal cancer: a retrospective cohort study
Source: PeerJ. 2025 Nov 6;13:e20327. doi: 10.7717/peerj.20327 (PMC12596877; doi:10.7717/peerj.20327)
Supplement: Supplemental Information 1 — Statistical Results [file peerj-13-20327-s001.zip › ESCC_miRl07_RawData/Clinical_Data/ESCC_Patient_Clinical_Data.xlsx]

## Sheet: clinical
Type of Tissue	Survival Status	Survival Period	Sample ID	mir107 Expression Level	Gender	Age	Distant Metastasis	Pathological Type	Pathological Grade	Pathological Stage			Tumor Size（cm）	Tumor Location Gross	Pathological Morphology	Surgical Margin	Vascular Invasion	Neural Invasion	P53 Mutant Expression
Cancer tissue/Para-cancerous tissue	Death	14	D08A1704–C	0.307126	F	62	M-	SCC	Ⅲ	T3	N1	M0	3.8	Abdominal Esophagus	Ulcerative	Neg	Neg	Neg	P53（-）
Cancer tissue	Death	24	D08A1709–C	0.745823	M	48	M-	SCC	Ⅱ	T2	N1	M0	3	Thoracic Esophagus	Ulcerative	Neg	Neg	Neg	P53（-）
Cancer tissue	Death	5	D08A1721–C	0.459108	F	72	M-	SCC	Ⅲ	T3	N1	M0	3.6	Thoracic Esophagus	Medullary	Neg	Neg	Pos	P53（+）
Cancer tissue	Death	19	D08A1726–C	0.295297	M	73	M-	SCC	Ⅲ	T2	N2	M0	2.2	Thoracic Esophagus	Ulcerative	Neg	Neg	Neg	P53（-）
Cancer tissue	Death	7	D08A1728–C	0.29258	F	52	Supraclavicular lymph node 1/1	SCC	IVA	T4a	N1	M0	4.7	Thoracic Esophagus	Medullary	Neg	Neg	Neg	P53（-）
Cancer tissue	Death	24	D08A1735–C	0.193925	M	72	M-	SCC	Ⅲ	T3	N1	M0	4.5	Thoracic Esophagus	Ulcerative	Pos	Neg	Neg	P53（+）
Cancer tissue	Death	100	D08A1737–C	0.842981	F	62	M-	SCC	Ⅱ	T3	N0	M0	2.4	Thoracic Esophagus	Ulcerative	Neg	Neg	Neg	P53（-）
Cancer tissue	Death	8	D08A1738–C	0.386062	M	70	M-	SCC	IVA	T4a	N0	M0	2.2	Thoracic Esophagus	Ulcerative	Neg	Neg	Neg	P53（-）
Cancer tissue/Para-cancerous tissue	Survival	84	D08A1740–C	1.14359	F	63	M-	SCC	Ⅱ	T3	N0	M0	2	Thoracic Esophagus	Medullary	Neg	Neg	Neg	P53（-）
Cancer tissue/Para-cancerous tissue	Survival	84	D08A1742–C	1.28364	M	57	M-	SCC	Ⅱ	T3	N0	M0	2.5	Thoracic Esophagus	Medullary	Neg	Neg	Neg	P53（-）
Cancer tissue	Death	27	D08A1743–C	0.710499	F	58	M-	SCC	Ⅲ	T3	N1	M0	3.6	Thoracic Esophagus	Ulcerative	Neg	Neg	Neg	P53（+）
Cancer tissue	Survival	65	D08A1744–C	0.882849	M	56	M-	SCC	Ⅱ	T3	N0	M0	2.5	Abdominal Esophagus	Constrictive	Neg	Neg	Neg	P53（-）
Cancer tissue	Death	23	D08A1746–C	0.683133	F	52	M-	SCC	IVA	T2	N3	M0	3.2	Thoracic Esophagus	Ulcerative	Neg	Pos	Neg	P53（-）
Cancer tissue	Death	4	D08A1747–C	0.703963	M	73	M-	SCC	Ⅱ	T3	N0	M0	3.2	Thoracic Esophagus	Ulcerative	Neg	Neg	Neg	P53（+）
Cancer tissue	Death	8	D08A1749–C	0.434342	M	48	M-	SCC	Ⅲ	T3	N1	M0	3.8	Thoracic Esophagus	Ulcerative	Neg	Neg	Neg	P53（-）
Cancer tissue/Para-cancerous tissue	Survival	79	D08A1750–C	1.04023	M	57	M-	SCC	Ⅰ	T1	N0	M0	2.8	Thoracic Esophagus	Ulcerative	Neg	Neg	Neg	P53（-）
Cancer tissue	LTFU	23	D08A1751–C	0.888989	F	60	M-	SCC	Ⅱ	T3	N0	M0	2.8	Thoracic Esophagus	Ulcerative	Neg	Neg	Neg	P53（-）
Cancer tissue	Death	17	D08A1754–C	0.62139	F	58	M-	SCC	IVA	T4b	N0	M0	3.5	Thoracic Esophagus	Ulcerative	Neg	Neg	Neg	P53（-）
Cancer tissue	Survival	128	D08A1755–C	1.69769	F	37	M-	SCC	Ⅱ	T3	N0	M0	2.8	Thoracic Esophagus	Medullary	Neg	Pos	Neg	P53（-）
Cancer tissue	Death	46	D08A1758–C	0.888989	M	54	Supraclavicular lymph node 1/1	SCC	Ⅱ	T2	N1	M0	3.3	Thoracic Esophagus	Ulcerative	Pos	Neg	Neg	P53（-）
Cancer tissue	Survival	51	D08A1760–C	1.16493	F	57	M-	SCC	Ⅱ	T3	N0	M0	2.6	Thoracic Esophagus	Ulcerative	Neg	Pos	Neg	P53（-）
Cancer tissue	Death	15	D08A1761–C	0.561324	M	78	M-	SCC	Ⅲ	T3	N1	M0	3.3	Thoracic Esophagus	Ulcerative	Neg	Neg	Neg	P53（-）
Cancer tissue	Death	7	D08A1763–C	0.659863	F	55	Supraclavicular lymph node4/6	SCC	IVA	T4a	N0	M0	4.2	Thoracic Esophagus	Medullary	Neg	Neg	Pos	P53（+）
Cancer tissue/Para-cancerous tissue	Death	8	D08A1766–C	0.676848	M	65	M-	SCC	Ⅲ	T3	N1	M0	3.5	Thoracic Esophagus	Ulcerative	Neg	Neg	Neg	P53（-）
Cancer tissue	Death	31	D08A1772–C	0.522525	M	64	M-	SCC	Ⅲ	T3	N1	M0	3	Abdominal Esophagus	Ulcerative	Neg	Neg	Neg	P53（+）
Cancer tissue/Para-cancerous tissue	Death	14	D08A1785–C	0.670622	F	53	M-	SCC	Ⅲ	T3	N1	M0	2.3	Abdominal Esophagus	Constrictive	Pos	Neg	Neg	P53（-）
Cancer tissue/Para-cancerous tissue	Survival	106	D08A1789–C	1.41445	M	57	M-	SCC	Ⅰ	T1	N0	M0	2.9	Thoracic Esophagus	Ulcerative	Neg	Neg	Neg	P53（-）
Cancer tissue	Death	8	D08A1793–C	0.411863	F	50	M-	SCC	IVA	T4a	N0	M0	4.5	Abdominal Esophagus	Ulcerative	Neg	Neg	Neg	P53（+）
Cancer tissue	Death	38	D08A1795–C	0.697487	M	59	M-	SCC	Ⅲ	T3	N1	M0	1.8	Thoracic Esophagus	Ulcerative	Neg	Neg	Neg	P53（-）
Cancer tissue/Para-cancerous tissue	Death	15	D08A1798–C	0.191255	M	56	M-	SCC	Ⅲ	T3	N2	M0	3.2	Thoracic Esophagus	Constrictive	Neg	Neg	Neg	P53（-）
Cancer tissue	Survival	58	D08A1803–C	1.43419	M	58	M-	SCC	Ⅱ	T2	N1	M0	2.7	Thoracic Esophagus	Ulcerative	Neg	Neg	Neg	P53（-）
Cancer tissue	Death	61	D08A1809–C	2.75154	F	54	M-	SCC	Ⅱ	T3	N0	M0	3.1	Thoracic Esophagus	Ulcerative	Neg	Neg	Neg	P53（+）
Cancer tissue	Death	10	D08A1810–C	0.4775	M	59	M-	SCC	Ⅲ	T3	N1	M0	4.3	Thoracic Esophagus	Ulcerative	Neg	Pos	Neg	P53（-）
Cancer tissue	Death	17	D08A1814–C	0.643303	M	53	M-	SCC	Ⅱ	T3	N0	M0	3.4	Thoracic Esophagus	Ulcerative	Neg	Neg	Neg	P53（-）
Cancer tissue/Para-cancerous tissue	Death	8	D08A1819–C	0.415688	F	58	M-	SCC	Ⅲ	T3	N1	M0	2.8	Thoracic Esophagus	Medullary	Neg	Neg	Neg	P53（-）
Cancer tissue	Death	11	D08A1820–C	0.669074	M	62	M-	SCC	Ⅲ	T3	N2	M0	1.8	Thoracic Esophagus	Medullary	Neg	Neg	Neg	P53（+）
Cancer tissue/Para-cancerous tissue	Survival	24	D08A1821–C	0.823727	M	54	M-	SCC	Ⅱ	T3	N0	M0	2	Abdominal Esophagus	Ulcerative	Neg	Neg	Pos	P53（+）
Cancer tissue	Death	12	D08A1822–C	0.526159	M	59	M-	SCC	Ⅲ	T3	N2	M0	6	Thoracic Esophagus	Ulcerative	Neg	Pos	Neg	P53（-）
Cancer tissue/Para-cancerous tissue	Death	9	D08A1823–C	0.548503	F	59	M-	SCC	IVA	T4a	N1	M0	3.7	Thoracic Esophagus	Ulcerative	Neg	Neg	Neg	P53（-）
Cancer tissue/Para-cancerous tissue	Death	8	D08A1824–C	0.223277	M	59	M-	SCC	IVA	T4a	N2	M0	3.5	Thoracic Esophagus	Medullary	Neg	Neg	Neg	P53（+）
Cancer tissue/Para-cancerous tissue	Survival	100	D08A1825–C	0.61001	F	59	M-	SCC	Ⅱ	T3	N0	M0	2.9	Thoracic Esophagus	Ulcerative	Neg	Neg	Neg	P53（+）
Cancer tissue/Para-cancerous tissue	Death	59	D08A1858–C	0.75101	M	73	M-	SCC	Ⅱ	T3	N0	M0	2.1	Thoracic Esophagus	Ulcerative	Neg	Neg	Neg	P53（+）
Cancer tissue/Para-cancerous tissue	Death	8	D08A1862–C	0.742384	M	52	Subcarinal metastatic carcinoma nodule present	SCC	IVA	T4b	N1	M0	5.9	Thoracic Esophagus	Medullary	Neg	Neg	Neg	P53（-）
Cancer tissue	Death	8	D08A1866–C	0.465517	F	50	M-	SCC	Ⅲ	T3	N1	M0	2.3	Abdominal Esophagus	Ulcerative	Neg	Neg	Neg	P53（+）
Cancer tissue	Survival	89	D08A1869–C	0.727106	M	75	M-	SCC	Ⅲ	T3	N1	M0	2.6	Thoracic Esophagus	Ulcerative	Neg	Neg	Neg	P53（-）
Cancer tissue/Para-cancerous tissue	Death	10	D08A1872–C	0.487533	M	61	M-	SCC	Ⅲ	T3	N1	M0	1.9	Thoracic Esophagus	Ulcerative	Neg	Neg	Pos	P53（+）
Cancer tissue/Para-cancerous tissue	Death	62	D08A1874–C	0.464442	M	53	M-	SCC	Ⅱ	T2	N1	M0	3.2	Thoracic Esophagus	Ulcerative	Neg	Neg	Neg	P53（+）
Cancer tissue/Para-cancerous tissue	Survival	87	D08A1875–C	0.757983	M	60	M-	SCC	Ⅱ	T3	N0	M0	2.7	Thoracic Esophagus	Ulcerative	Neg	Neg	Pos	P53（+）
Cancer tissue	Death	27	D08A1878–C	0.928885	M	67	M-	SCC	Ⅱ	T2	N1	M0	2.6	Thoracic Esophagus	Constrictive	Neg	Neg	Neg	P53（-）
Cancer tissue	Death	9	D08A1883–C	0.299419	M	59	M-	SCC	Ⅲ	T3	N1	M0	3.5	Thoracic Esophagus	Ulcerative	Neg	Neg	Neg	P53（+）
Cancer tissue	Death	8	D08A1884–C	0.254118	M	57	Para-aortic lymph node 1/1	SCC	IVA	T4a	N2	M0	4.2	Thoracic Esophagus	Ulcerative	Neg	Pos	Neg	P53（-）
Cancer tissue	Death	12	D08A1886–C	0.371192	F	69	M-	SCC	Ⅲ	T3	N2	M0	2.6	Thoracic Esophagus	Constrictive	Pos	Neg	Neg	P53（+）
Cancer tissue/Para-cancerous tissue	Death	9	D08A1887–C	0.512955	M	70	M-	SCC	IVA	T4a	N0	M0	4.9	Thoracic Esophagus	Fungous	Neg	Neg	Neg	P53（-）
Cancer tissue/Para-cancerous tissue	Death	10	D08A1888–C	0.562622	M	73	M-	SCC	IVA	T4a	N1	M0	4.2	Thoracic Esophagus	Ulcerative	Neg	Neg	Neg	P53（-）
Cancer tissue/Para-cancerous tissue	Death	16	D08A1889–C	0.478604	M	63	M-	SCC	Ⅲ	T3	N1	M0	2.8	Thoracic Esophagus	Medullary	Neg	Neg	Pos	P53（+）
Cancer tissue/Para-cancerous tissue	Death	22	D08A1890–C	0.676848	M	48	M-	SCC	Ⅲ	T3	N1	M0	3.8	Thoracic Esophagus	Medullary	Neg	Neg	Neg	P53（-）
Cancer tissue/Para-cancerous tissue	Death	47	D08A1892–C	0.533504	M	52	M-	SCC	Ⅲ	T3	N1	M0	3.3	Thoracic Esophagus	Fungous	Neg	Neg	Neg	P53（-）
Cancer tissue	Death	9	D08A1893–C	0.435347	F	69	M-	SCC	Ⅲ	T3	N2	M0	4.2	Thoracic Esophagus	Constrictive	Neg	Neg	Neg	P53（-）
Cancer tissue/Para-cancerous tissue	Death	11	D08A1895–C	0.456991	M	62	M-	SCC	Ⅲ	T3	N2	M0	2.3	Thoracic Esophagus	Ulcerative	Neg	Neg	Neg	P53（+）
Cancer tissue	Death	11	D08A1896–C	0.581119	M	76	M-	SCC	IVA	T3	N3	M0	4.9	Thoracic Esophagus	Ulcerative	Neg	Neg	Neg	P53（-）
Cancer tissue/Para-cancerous tissue	LTFU	47	D08A1897–C	5.07558	M	56	M-	SCC	Ⅱ	T3	N0	M0	3	Thoracic Esophagus	Medullary	Pos	Pos	Neg	P53（-）
Cancer tissue/Para-cancerous tissue	Survival	71	D08A2224–C	1.05232	F	54	M-	SCC	Ⅰ	T1	N0	M0	2.5	Thoracic Esophagus	Ulcerative	Neg	Neg	Neg	P53（-）
Cancer tissue/Para-cancerous tissue	Survival	37	D08A2631–C	0.966096	M	72	M-	SCC	Ⅰ	T1	N0	M0	2.8	Abdominal Esophagus	Medullary	Neg	Neg	Pos	P53（+）
Cancer tissue/Para-cancerous tissue	Death	31	D08A2632–C	3.12438	M	42	M-	SCC	Ⅲ	T3	N1	M0	4	Thoracic Esophagus	Ulcerative	Neg	Neg	Neg	P53（-）
Cancer tissue	Death	29	D08A2633–C	1.40793	M	58	M-	SCC	Ⅱ	T3	N0	M0	2.2	Abdominal Esophagus	Constrictive	Neg	Neg	Neg	P53（-）
Cancer tissue	Death	5	D08A2634–C	0.175991	M	44	M-	SCC	IVA	T4a	N0	M0	3.4	Thoracic Esophagus	Ulcerative	Neg	Neg	Pos	P53（+）
