# Supplementary material for: Prognostic implications of microRNA-107 in esophageal cancer: a retrospective cohort study
Source: PeerJ. 2025 Nov 6;13:e20327. doi: 10.7717/peerj.20327 (PMC12596877; doi:10.7717/peerj.20327)
Supplement: Supplemental Information 1 — Statistical Results [file peerj-13-20327-s001.zip › ESCC_miRl07_RawData/qPCR_Raw_Data/CellLine_Ct_Values.xlsx]

## Sheet: miR-107_CellData
Sample Name	Target Name	CT
EC1	MIR107	18.3371
EC2	MIR107	18.592
EC3	MIR107	18.0253
HEEC1	MIR107	16.8494
HEEC2	MIR107	17.0661
HEEC3	MIR107	17.1887
EC1	MIR107	18.3592
EC2	MIR107	19.0416
EC3	MIR107	18.1699
HEEC1	MIR107	16.8479
HEEC2	MIR107	16.9766
HEEC3	MIR107	17.1185
EC1	U6	17.5083
EC2	U6	17.2541
EC3	U6	17.0038
HEEC1	U6	17.255
HEEC2	U6	16.8752
HEEC3	U6	16.8695
EC1	U6	17.1485
EC2	U6	17.1739
EC3	U6	16.9289
HEEC1	U6	17.3295
HEEC2	U6	17.0762
HEEC3	U6	16.6724
