# Supplementary material for: Prognostic implications of microRNA-107 in esophageal cancer: a retrospective cohort study
Source: PeerJ. 2025 Nov 6;13:e20327. doi: 10.7717/peerj.20327 (PMC12596877; doi:10.7717/peerj.20327)
Supplement: Supplemental Information 1 — Statistical Results [file peerj-13-20327-s001.zip › ESCC_miRl07_RawData/qPCR_Raw_Data/Tissue_Ct_Values.xlsx]

## Sheet: mir107sample raw data
well	sample ID	miR-107-1	miR-107-2	miR-107-3		U6-1	U6-2	U6-3
A1	D08A1766–C	17.94	17.73	17.96		12.68	12.81	12.41																	1
A3	D08A1785–C	18.61	18.88	18.8		13.45	13.52	13.55																	1
A5	D08A1793–C	18.59	18.41	18.58		12.54	12.33	12.83																	1
A7	D08A1798–C	18.64	18.9	19.04		11.64	11.85	11.89																	1
A9	D08A1810–C	18.44	18.8	18.62		13.03	12.87	12.72																	1
A11	D08A1819–C	19.37	19.61	19.55		13.58	13.28	13.83																	1
B1	D08A1821–C	19.39	19.72	19.91		14.57	14.73	14.84																	1
B3	D08A1823–C	18.07	18.39	18.3		12.68	12.6	12.84																	1
B5	D08A1824–C	18.96	18.56	18.51		11.9	11.96	11.64																	1
B7	D08A1825–C	18.93	19.09	18.6		13.62	13.54	13.28																	1
B9	D08A1704–C	18.13	18.28	18.49		11.69	12.24	11.82																	1
B11	D08A1858–C	18.68	18.79	18.46		13.38	13.66	13.61																	1
C1	D08A1862–C	19.57	19.57	19.86		14.83	14.33	14.51																	1
C3	D08A1872–C	18.71	18.8	18.58		12.87	13.24	12.83																	1
C5	D08A1874–C	19.58	19.03	19.15		13.22	13.52	13.66																	1
C7	D08A1875–C	19.58	19.73	19.18		14.68	14.46	14.11																	1
C9	D08A1883–C	18.48	18.81	19		12	12.44	12.59																	1
C11	D08A1884–C	19.33	19.37	18.97		12.63	12.56	12.51																	1
D1	D08A1888–C	18.93	18.81	19.03		13.41	13.19	13.64																	1
D3	D08A1889–C	18.95	18.7	18.74		13.14	12.8	13.22																	1
D5	D08A1890–C	18.11	18.53	18.39		13.25	13.2	12.85																	1
D7	D08A1892–C	18.63	18.43	18.62		12.88	12.94	13.1																	1
D9	D08A1897–C	21.43	21.84	21.77		19.28	19.25	19.5																	1
D11	D08A1895–C	19.46	19.2	19.4		13.35	13.76	13.52																	1
E1	D08A1887–C	18.16	18.27	18.71		12.49	12.81	12.91																	1
E3	D08A2224–C	17.12	17.09	17.55		12.51	12.59	12.84																	1
E5	D08A2631–C	16.56	16.69	16.49		11.97	11.83	11.75																	1
E7	D08A2632–C	19.52	19.36	19.42		16.3	16.63	16.26																	1
E9	D08A1721–C	17.38	17.51	17.63		11.67	11.66	11.78																	1
E10	D08A1726–C	18.73	18.56	18.82		12.06	12.49	12.24																	1
E11	D08A1728–C	19.79	20.2	19.98		13.35	13.49	13.77																	1
E12	D08A1735–C	19.47	19.91	19.71		12.57	12.75	12.63																	1
F1	D08A1737–C	18.49	18.52	18.4		13.77	13.46	13.4																	1
F2	D08A1738–C	18.98	18.61	18.61		12.47	12.79	12.78																	1
F3	D08A1740–C	18.87	19.43	19.34		14.61	14.78	14.79																	1
F4	D08A1742–C	17.65	17.72	17.93		13.53	13.51	13.3																	1
F5	D08A1743–C	18.91	18.77	18.8		13.64	13.63	13.69																	1
F6	D08A1744–C	17.23	17.61	17.65		12.62	12.74	12.55																	1
F7	D08A1709–C	18.9	18.74	18.69		13.72	13.56	13.74																	1
F8	D08A1746–C	18.2	17.73	17.99		12.64	12.9	12.69																	1
F9	D08A1747–C	17.38	17.85	17.94		12.56	12.73	12.32																	1
F11	D08A1749–C	19	19.33	19.02		13.28	13.45	12.97																	1
F12	D08A1750–C	18.95	18.71	18.97		14.34	14.49	13.93																	1
G1	D08A1751–C	18.38	18.24	18.79		13.69	13.4	13.77																	1
G2	D08A1754–C	18.35	18.2	17.88		12.67	12.89	12.77																	1
G3	D08A1755–C	17.58	17.28	17.71		13.55	13.62	13.65																	1
G4	D08A1758–C	17.41	17.63	17.03		12.61	12.6	12.31																	1
G5	D08A1760–C	18.74	18.27	18.54		14.02	13.96	14.19																	1
G6	D08A1761–C	18.13	17.81	18.08		12.51	12.64	12.33																	1
G7	D08A1763–C	18.96	19.06	18.55		13.79	13.55	13.39																	1
G8	D08A1772–C	18.62	18.24	18.01		12.67	12.79	12.56																	1
G9	D08A1789–C	20.44	20.86	20.65		16.2	16.44	16.77																	1
G10	D08A1795–C	18.23	17.84	17.67		12.77	12.74	12.63																	1
G11	D08A1803–C	18.82	18.71	18.53		14.69	14.45	14.44																	1
G12	D08A1809–C	22.78	22.95	22.86		19.46	19.95	19.52																	1
H1	D08A1814–C	18.55	18.2	18.67		12.89	13.21	13.37																	1
H2	D08A1820–C	18.87	18.87	18.51		13.54	13.26	13.67																	1
H3	D08A1822–C	18.19	18.39	18.72		12.84	12.73	12.91																	1
H4	D08A1866–C	20.6	20.45	20.04		14.4	14.56	14.78																	1
H5	D08A1869–C	17.52	17.96	17.8		12.67	12.43	12.76																	1
H6	D08A1878–C	17.49	17.14	17.68		12.67	12.62	12.66																	1
H7	D08A1886–C	18.8	18.98	18.68		12.68	12.59	12.86																	1
H8	D08A1893–C	19.85	19.51	19.3		13.84	13.57	13.61																	1
H9	D08A1896–C	18.87	18.41	18.84		13.33	13.15	13.25																	1
H10	D08A2633–C	16.49	16.72	16.64		12.29	12.4	12.6																	1
H11	D08A2634–C	19.86	19.74	19.32		12.23	12.61	12.52																#DIV/0!	1
A2	D08A1766–P	20.93	20.62	20.46		15.68	15.84	15.32																	2
A4	D08A1785–P	19.26	19.45	18.99		15.41	14.9	14.93																	2
A6	D08A1793–P	20.83	20.52	20.45		15.35	15.6	15.8																	2
A8	D08A1798–P	21.2	20.94	21.21		15.91	15.39	15.76																	2
A10	D08A1810–P	20.66	20.58	20.6		15.04	14.53	14.6																	2
A12	D08A1819–P	21.51	21.73	21.47		17.39	17.62	17.6																	2
B2	D08A1821–P	22.61	22.82	22.83		16.86	16.89	16.58																	2
B4	D08A1823–P	19.46	19.96	19.49		14.36	14.89	14.74																	2
B6	D08A1824–P	20.98	20.48	20.71		15.38	15.2	14.99																	2
B8	D08A1825–P	22.59	22.99	22.56		19.85	19.96	19.63																	2
B10	D08A1704–P	22.78	22.34	22.53		19.93	19.47	19.5																	2
B12	D08A1858–P	21.24	21.53	20.94		15.96	16.22	15.92																	2
C2	D08A1862–P	21.53	21.24	20.94		16.44	16.48	15.97																	2
C4	D08A1872–P	20.25	20.69	20.36		17.85	17.91	17.56																	2
C6	D08A1874–P	19.75	19.74	19.26		14.78	14.69	14.7																	2
C8	D08A1875–P	19.42	19.99	19.53		15.46	15.32	14.99																	2
C10	D08A1883–P	20.61	20.67	20.18		15.72	15.25	15.6																	2
C12	D08A1884–P	20.44	20.85	20.59		14.33	14.55	14.3																	2
D2	D08A1888–P	20.51	20.57	20.32		15.68	15.47	15.61																	2
D4	D08A1889–P	20.84	21.34	20.84		18.92	18.45	18.71																	2
D6	D08A1890–P	20.51	20.61	20.24		17.87	18.21	17.66																	2
D8	D08A1892–P	19.84	19.57	19.71		14.45	14.45	14.31																	2
D10	D08A1897–P	19.64	19.95	19.93		15.74	15.26	15.59																	2
D12	D08A1895–P	20.56	20.53	20.12		15.24	15.15	15.19																	2
E2	D08A1887–P	19.76	19.55	19.3		14.68	14.57	14.98																	2
E4	D08A2224–P	20.74	20.71	20.47		15.57	15.57	15.48																	2
E6	D08A2631–P	20.59	20.39	20.67		15.82	15.61	15.56																	2
E8	D08A2632–P	20.91	21.45	21.18		14.61	14.52	14.67																#DIV/0!	2
