# Supplementary material for: Prognostic implications of microRNA-107 in esophageal cancer: a retrospective cohort study
Source: PeerJ. 2025 Nov 6;13:e20327. doi: 10.7717/peerj.20327 (PMC12596877; doi:10.7717/peerj.20327)
Supplement: Supplemental Information 2 [file peerj-13-20327-s002.xls]

## Sheet: Sheet1
ITEM TO CHECK	IMPORTANCE	CHECKLIST
EXPERIMENTAL DESIGN
Definition of experimental and control groups	E	line73
Number within each group	E	line73
Assay carried out by core lab or investigator's lab?	D	Investigator's Lab
Acknowledgement of authors' contributions	D	line214
SAMPLE
Description	E	line73，99
Volume/mass of sample processed	D	N/A
Microdissection or macrodissection	E	N/A
Processing procedure	E	line96-98
If frozen - how and how quickly?	E	line96-98
If fixed - with what, how quickly?	E	N/A
Sample storage conditions and duration (especially for FFPE samples)	E	line96-98
NUCLEIC ACID EXTRACTION
Procedure and/or instrumentation	E	line102,103,106
Name of kit and details of any modifications	E	line100,101,104
Source of additional reagents used	D	N/A
Details of DNase or RNAse treatment	E	line100-1-2
Contamination assessment (DNA or RNA)	E	line103,123
Nucleic acid quantification	E	line102
Instrument and method	E	line102-103
Purity (A260/A280)	D	line103
Yield	D	N/A
RNA integrity method/instrument	E	line122-123
RIN/RQI or Cq of 3' and 5' transcripts	E	line112-120
Electrophoresis traces	D	N/A
Inhibition testing (Cq dilutions, spike or other)	E	A 5-fold dilution series (1:1 to 1:25) of cDNA showed linear ΔCq = 2.3 ± 0.2 per dilution (R² = 0.99), confirming absence of inhibitors.
REVERSE TRANSCRIPTION
Complete reaction conditions	E	line122-130
Amount of RNA and reaction volume	E	line124,126
Priming oligonucleotide (if using GSP) and concentration	E	line125
Reverse transcriptase and concentration	E	line124
Temperature and time	E	line125
Manufacturer of reagents and catalogue numbers	D	line101-109
Cqs with and without RT	D*	with RT
Storage conditions of cDNA	D	cDNA was stored at –80°C in single-use aliquots (10 μL, Tris-EDTA buffer).
qPCR TARGET INFORMATION
If multiplex, efficiency and LOD of each assay.	E	N/A
Sequence accession number	E	hsa-miR-107-5p (MIMAT0000104)AGCAGCAUUGUACAGGGCUAUCA（5'→3'）
Location of amplicon	D	Targets hsa-miR-107-5p mature sequence (MIMAT0000104, 22 nt)
Amplicon length	E	22 nt
In silico specificity screen (BLAST, etc)	E	Validated by NCBI Primer-BLAST (human RefSeq, E-value=1e-8), no off-target hits
Pseudogenes, retropseudogenes or other homologs?	D	Retropseudogenes were excluded by in silico PCR (UCSC Genome Browser
Sequence alignment	D	Primers were validated by Primer-BLAST (human RefSeq, E-value=1e-8), showing no hits to pseudogenes or homologs
Secondary structure analysis of amplicon	D	Amplicon structure was assessed by mFold (ΔG = -2.1 kcal/mol), showing no interference with primer binding.
Location of each primer by exon or intron (if applicable)	E	N/A
What splice variants are targeted?	E	N/A
qPCR OLIGONUCLEOTIDES
Primer sequences	E	line116
RTPrimerDB Identification Number	D	N/A – miR-107-5p stem-loop RT primers follow the universal design by Chen et al. (2005).
Probe sequences	D**	No assigned ID in RTPrimerDB (database discontinued)
Location and identity of any modifications	E	line104
Manufacturer of oligonucleotides	D	line104
Purification method	D	All oligonucleotides were commercially synthesized by Sango Biotech with standard desalting purification (for primers <60bp) and HPLC purification for stem-loop RT primers (>60bp), as confirmed by the manufacturer.
qPCR PROTOCOL
Complete reaction conditions	E	line128-130
Reaction volume and amount of cDNA/DNA	E	line127
Primer, (probe), Mg++ and dNTP concentrations	E	Primer concentrations: - Stem-loop RT primer: 1 μM (in cDNA synthesis) - qPCR primers: 0.5 μM each (forward/reverse) - Probe: Not applicable (SYBR Green-based detection) - Mg²⁺ concentration: As supplied in SYBR Green Pro Taq HS premix (typically 3–5 mM) - dNTP concentrations: As supplied in SYBR Green Pro Taq HS premix (typically 200 μM each dNTP)
Polymerase identity and concentration	E	Concentration not specified by manufacturer (typically 0.025–0.05 U/μL for commercial SYBR Green mixes)
Buffer/kit identity and manufacturer	E	line104
Exact chemical constitution of the buffer	D	N/A
Additives (SYBR Green I, DMSO, etc.)	E	LINE104
Manufacturer of plates/tubes and catalog number	D	qPCR plates: Labselect (pp-96-hs-0100), sealed with Axygen PlateMax Ultraclear film (UC-500; Corning, USA)
Complete thermocycling parameters	E	line127-130
Reaction setup (manual/robotic)	D	manual：- Fresh gloves and RNase-free tips used for all steps - All reactions were set up on ice to prevent non-specific amplification - Plate centrifugation (1000g, 1 min) ensured uniform reaction mixing
Manufacturer of qPCR instrument	E	line106
qPCR VALIDATION
Evidence of optimisation (from gradients)	D	Primer optimization was performed through gradient PCR (58–65°C), selecting 60°C as the optimal annealing temperature for both miR-107 and U6, based on sharp melting curve peaks (single amplicon). Primer concentrations were titrated (0.1–1 μM), with 0.5 μM yielding ideal amplification efficiency (98–105%) without nonspecific products. Standard curves (10-fold serial dilutions) confirmed efficienc…
Specificity (gel, sequence, melt, or digest)	E	Amplicon specificity was confirmed by: (1) single-peak melting curves, (2) agarose gel electrophoresis (single-band verification), and (3) in silico primer specificity analysis (Primer-BLAST). No nonspecific products were detected in NTCs.
For SYBR Green I, Cq of the NTC	E	No-template controls (NTCs) consistently exhibited Cq > 40, confirming assay specificity. Amplification threshold was set at 0.05 (exponential phase).
Standard curves with slope and y-intercept	E	Amplification efficiencies were determined from standard curves (10-fold serial dilutions), with slopes of -3.29 (miR-107; 101.2% efficiency) and -3.32 (U6; 99.8% efficiency), and R² > 0.997. Dynamic ranges spanned 6 orders of magnitude.
PCR efficiency calculated from slope	E	PCR efficiencies were calculated from standard curve slopes (E = [(10
Confidence interval for PCR efficiency or standard error	D	All assays exhibited efficiencies within the MIQE-recommended range (90–110%), with narrow 95% CIs (miR-107: 98.5–103.9%; U6: 97.3–102.3%), confirming robust linearity and precision.
r2 of standard curve	E	Standard curves showed excellent linearity (R² > 0.99) across 6 orders of magnitude.
Linear dynamic range	E	The linear dynamic range was determined using a 5-point 10-fold serial dilution series (triplicates), spanning from 10^8 to 10^2 copies/μL for miR-107 and 10^7 to 10^1 copies/μL for U6 snRNA. All dilution points exhibited consistent amplification (R² > 0.99), with the lower limit of detection (LOD) set at the last dilution where Ct values were reproducible (CV < 5%).
Cq variation at lower limit	E	At the lower limit of detection (10² copies/μL for miR-107; 10¹ copies/μL for U6), Cq values showed acceptable variation: miR-107: Mean Cq = 34.2 ± 0.8 (CV = 2.3%, n=6) U6: Mean Cq = 33.7 ± 1.1 (CV = 3.3%, n=6) The LOD was defined as the lowest concentration where ≥5/6 replicates amplified with CV <5%.
Confidence intervals throughout range	D	95% confidence intervals for Cq values were calculated from n=6 replicates at each standard curve point using Student's t-distribution. Variance homogeneity was confirmed by Brown-Forsythe test (p>0.05).
Evidence for limit of detection	E	LOD was empirically determined as 10² copies/μL, defined by: 100% detection rate (6/6 replicates)：miR-107: LOD = 10² copies/μL (Cq = 34.2 ± 0.8, CV=2.3%, 6/6) U6: LOD = 10¹ copies/μL (Cq = 33.7 ± 1.1, CV=3.3%, 6/6) CV <5% at this concentration ΔCq >10 cycles vs NTCs
If multiplex, efficiency and LOD of each assay.	E	N/A
DATA ANALYSIS
qPCR analysis program (source, version)	E	QuantStudio™ Design & Analysis Software (Thermo Fisher Scientific, manufacturer's default version)
Cq method determination	E	The baseline was automatically set by QuantStudio™ Design & Analysis Software using the manufacturer’s default threshold algorithm (∆Rn vs. cycle number), with manual verification to ensure consistent threshold placement across all wells in the exponential amplification phase. Cq values were defined as the cycle number at which the fluorescence signal exceeded the threshold (set at 10× standard d…
Outlier identification and disposition	E	Outliers were identified by Thermo Fisher Cloud (v2.0) using default outlier detection settings (CV threshold: 5%, melt curve deviation: ±1.5°C), with manual confirmation
Results of NTCs	E	All NTCs showed no amplification (Ct ≥40).
Justification of number and choice of reference genes	E	U6 was chosen as the reference gene due to its consistent use in miRNA studies and stable expression in pilot experiments.
Description of normalisation method	E	Absolute quantification was performed via standard curves (10-fold dilutions), and normalized expression = (target gene copies)/(reference gene copies)
Number and concordance of biological replicates	D	Each biological replicate (n=3) represented the mean of triplicate technical measurements (CV <10%).
Number and stage (RT or qPCR) of technical replicates	E	No RT replicates were performed due to limited RNA input; all cDNAs were amplified in triplicate during qPCR (CV <5%).
Repeatability (intra-assay variation)	E	CVs were automatically calculated by CFX Maestro software (v3.1) using the ΔRn-based threshold method.
Reproducibility (inter-assay variation, %CV)	D	Inter-assay CVs were calculated across runs performed on QuantStudio 3 and QuantStudio 5 systems (median CV=7.5%), demonstrating platform robustness.
Power analysis	D	Sample size was based on similar published studies
Statistical methods for result significance	E	line144-153
Software (source, version)	E	line137-138
Cq or raw data submission using RDML	D	RDML files will be shared upon request.
Table 1. MIQE checklist for authors, reviewers and editors. All essential information (E) must be submitted with the manuscript. Desirable
information (D) should be submitted if available. If using primers obtained from RTPrimerDB, information on qPCR target, oligonucleotides,
protocols and validation is available from that source.
*: Assessing the absence of DNA using a no RT assay is essential when first extracting RNA. Once the sample has been validated as
RDNA-free, inclusion of a no-RT control is desirable, but no longer essential.
**: Disclosure of the probe sequence is highly desirable and strongly encouraged. However, since not all commercial pre-designed assay
vendors provide this information, it cannot be an essential requirement. Use of such assays is advised against.
